# Supplementary material for: Phenotypic Switching of Staphylococcus aureus Mu50 Into a Large Colony Variant Enhances Heritable Resistance Against β-Lactam Antibiotics
Source: Front Microbiol. 2021 Oct 7;12:709841. doi: 10.3389/fmicb.2021.709841 (PMC8530407; doi:10.3389/fmicb.2021.709841)
Supplement: Supplementary file 1 [file Data_Sheet_1.ZIP]

Archive with 4 entries (3 files):
- Supplemental material presentation/Figure S1.pdf
- Supplemental material presentation/TABLE S1.pdf
- Supplemental material presentation/TABLE S2.pdf
- Supplemental material presentation/
